# Supplementary material for: The histone demethylase PHF8 regulates TGFβ signaling and promotes melanoma metastasis
Source: Sci Adv. 2022 Feb 18;8(7):eabi7127. doi: 10.1126/sciadv.abi7127 (PMC8856617; doi:10.1126/sciadv.abi7127)
Supplement: Supplementary file 2 — Tables S1 to S3 [file sciadv.abi7127_tables_s1_to_s3.zip]

Archive with 3 entries (3 files):
- sciadv.abi7127_table_s1.xlsx
- sciadv.abi7127_table_s2.xlsx
- sciadv.abi7127_table_s3.xlsx
