# Supplementary material for: The histone demethylase PHF8 regulates TGFβ signaling and promotes melanoma metastasis
Source: Sci Adv. 2022 Feb 18;8(7):eabi7127. doi: 10.1126/sciadv.abi7127 (PMC8856617; doi:10.1126/sciadv.abi7127)
Supplement: Supplementary file 2 — Tables S1 to S3 [file sciadv.abi7127_tables_s1_to_s3.zip › sciadv.abi7127_table_s1.xlsx]

## Sheet: Sheet1
Supplementary Table 1, related to Fig. 1B	Genes	Transcriptomics Datasets
		Riker (GSE73)	Talantov (GSE389)	Xu (GSE840)	Kabbarah (GSE467)
	TDRKH
	ARID4B							Significantly upregulated in metastatic versus primary samples; p<0.05
	ATF2							No significant regulation
	RBL							Significantly downregulated in metastatic versus primary samples; p<0.05
	CBX2
	YY
	ARIDA
	PARP
	SMARCA
	NR2F2
	MED3
	PHF8
	STATB
	ZEB
	ATF
	EP300
	ATRX
	ARID3A
	CHD7
	CHD3
	JMJDC
	RNF2
	E2F8
	CREBBP
	CHD9
	SIRT
	CREB
	BAZB
	ARID4A
	TRRAP
	PHF
	DNMT
	WHSCL
	HOXB2
	KDM6A
	RYBP
	NR2F
	BCOR
	CBX
	CHD4
	DEK
	HOXD3
	RB
	UBE2A
	WHSC
	BARD
	BRD4
	CLOCK
	CDK8
	SUZ2
	CDK9
	ELP3
	CBX
	ZEB2
	TRIM24
	HMGB2
	TRIM33
	BMI
	ETV
	H2AFZ
	ARID3B
	E2F
	MTA
	BRD7
	HMGA2
	RBBP4
	HOXA
	CHD
	SATB2
	HMG20A
	SMARCD
	CITED
	HOXB7
	MYBL2
	MYBL
	HJURP
	PRDM3
	USP
	RUVBL
	NR4A
	E2F3
	E2F
	ASFB
	ETV
	H2AFX
	SMARCA4
	CHAFA
	MECP2
	EZH2
	EHMT2
	BRCA
	SMARCA2
	HOXC4
	HOXC
	PHF
	SMARCB
	H2AFV
	HMGB
	HOXC
	PCGF2
	MORF4L
	CBX4
	CDK4
	PCGF
	ACTL6A
	CENPA
	CBX3
	MAZ
	KDM4B
	HDAC4
	RNF40
	HDAC
	L3MBTL
	SET
	SIN3B
	ATF7
	HOXB3
	SETDB
	SMARCC
	MSL3
	MORF4L2
	CHDL
	HERC
	KDMA
	C4orf69
	CBX8
	MAGEA
	NPM
	PCGF3
	PHF4
	PRMT
	SAP30
	UBE2B
	EED
	SOX2
	HERC4
	HBP
	EYA
	HAT
	BRD8
	ASFA
	RUNX2
	SS8
	ASH2L
	HINFP
	MLLT
	PRDM
	HMGN2
	HMGN3
	MBD2
	KAT2A
