# Supplementary material for: The histone demethylase PHF8 regulates TGFβ signaling and promotes melanoma metastasis
Source: Sci Adv. 2022 Feb 18;8(7):eabi7127. doi: 10.1126/sciadv.abi7127 (PMC8856617; doi:10.1126/sciadv.abi7127)
Supplement: Supplementary file 2 — Tables S1 to S3 [file sciadv.abi7127_tables_s1_to_s3.zip › sciadv.abi7127_table_s2.xlsx]

## Sheet: Sheet1
Supplementary Table 2, related to Fig. 1B	Genes	Riker (GSE7553)		Talantov (GSE3189)		Xu (GSE8401)		Kabbarah (GSE46517)
		Log FC (Metastases vs Primaries)	p-value	Log FC (Melanomas vs Nevi)	p-value	Log FC (Metastases vs Primaries)	p-value	Log FC (Metastases vs Primaries)	p-value
	CBX2	0.192154	0.454461	0.394981	0.0844752	0.40003	0.0581775	0.539749	5.01436e-06
	CBX4	0.682892	0.0023716	0.640772	0.0120813	0.469748	0.0639691	0.347542	0.00188637
	CBX8	0.940232	0.00614815	-0.422546	0.0638374	0.286828	0.133144	0.28189	0.0266879
	PCGF2	0.520885	0.0234442	0.648103	1.4778e-05	0.237152	0.0143473	0.296267	0.000310542
	CHD3	-0.044719	0.838988	-0.00778918	0.928279	0.617532	0.000172224	0.501798	1.56608e-06
	PHF8	-0.751375	0.0338661	0.421626	0.136228	0.235813	0.0100675	0.493153	0.00237373
		Significantly upregulated in metastatic versus primary samples; p<0.05
		No significant regulation
		Significantly downregulated in metastatic versus primary samples; p<0.05
